# Supplementary material for: COVID-19 and communication: A sentiment analysis of US state governors’ official press releases
Source: PLoS One. 2022 Aug 30;17(8):e0272558. doi: 10.1371/journal.pone.0272558 (PMC9426878; doi:10.1371/journal.pone.0272558)
Supplement: S3 Appendix — (XLSX) [file pone.0272558.s003.xlsx]

## Sheet: Sheet1
	S3 Appendix: Multiple Linear Regression Results
	Results Multiple Linear Regression Models
	Coefficients
	index	Mean Positivity	Mean Negativity	Standard Error Positivity	Standard Error Negativity	Number of Press Releases	Number of Words
	Intercept	0.001	0	0.002	0.001	-0.001	-0.001
	Governor Party	0.271437	0.0791666	0.261134	0.205089	-0.341519	-0.28433
	Governor Gender	-0.153378	0.106351	-0.0154044	0.0166913	-0.0226877	0.0344863
	Governor Age	0.361376	0.115567	-0.0568171	-0.0202492	-0.139867	-0.0848125
	Governor Start Date	0.00544113	0.0385516	0.0752895	0.0949921	-0.0148022	0.0403418
	Governor Experience in Years	-0.00544113	-0.0385516	-0.0752895	-0.0949921	0.0148022	-0.0403418
	State Population	-0.0199723	0.115858	-0.128547	-0.093542	0.146319	0.146484
	State Size	-0.0795083	-0.222105	0.013552	0.244873	-0.078586	-0.0979407
	State Budget in 2019	-0.00980379	0.0619598	-0.138034	-0.0865085	0.111194	0.10915
	State Budget in 2020	-0.00773435	0.0520754	-0.133798	-0.0805985	0.101607	0.102526
	Duration	-0.085907	-0.169814	-0.102135	-0.0624646	0.0286157	0.0595878
	P-values
	index	Mean Positivity	Mean Negativity	Standard Error Positivity	Standard Error Negativity	Number of Press Releases	Number of Words
	Intercept	0.905	0.918	0.859	0.941	0.913	0.906
	Governor Party	0.254828	0.758433	0.049816	0.075628	0.036533	0.198711
	Governor Gender	0.383055	0.5739	0.877459	0.846657	0.85354	0.833557
	Governor Age	0.058494	0.579401	0.605473	0.831466	0.299261	0.638905
	Governor Start Date	0.97816	0.856538	0.502294	0.325931	0.914816	0.827157
	Governor Experience in Years	0.97816	0.856538	0.502294	0.325931	0.914816	0.827157
	State Population	0.899024	0.491691	0.144521	0.220611	0.177707	0.314312
	State Size	0.502559	0.076712	0.840319	2e-06	0.340047	0.37354
	State Budget in 2019	0.945734	0.688271	0.08549	0.215661	0.264422	0.413433
	State Budget in 2020	0.956469	0.731825	0.090322	0.241332	0.300336	0.434978
	Duration	0.576213	0.299439	0.245798	0.394313	0.792	0.686486
	Standard Errors
	index	Mean Positivity	Mean Negativity	Standard Error Positivity	Standard Error Negativity	Number of Press Releases	Number of Words
	Intercept	0.133349	0.145884	0.133732	0.154712	0.152242	0.264211
	Governor Party	0.184462	0.203907	0.181248	0.214281	0.20459	0.36238
	Governor Gender	0.136452	0.149638	0.138795	0.162879	0.15752	0.271105
	Governor Age	0.146029	0.164978	0.152618	0.179544	0.171755	0.298314
	Governor Start Date	0.154858	0.168972	0.155562	0.181594	0.177385	0.305209
	Governor Experience in Years	0.154858	0.168972	0.155562	0.181594	0.177385	0.305209
	State Population	0.12262	0.1332	0.12104	0.143006	0.137837	0.23927
	State Size	0.092176	0.09781	0.093436	0.08683	0.105087	0.181107
	State Budget in 2019	0.11222	0.122289	0.109799	0.130816	0.126892	0.219743
	State Budget in 2020	0.110396	0.120353	0.108113	0.128904	0.125054	0.216301
	Duration	0.119417	0.128725	0.121152	0.13767	0.138919	0.243477
	Goodness of Fit R-squared
	index	Mean Positivity	Mean Negativity	Standard Error Positivity	Standard Error Negativity	Number of Press Releases	Number of Words
	Multi-linear Model	0.13303	0.122261	0.299109	0.588947	0.21797	0.110099
	5% - Confidence Interval
	index	Mean Positivity	Mean Negativity	Standard Error Positivity	Standard Error Negativity	Number of Press Releases	Number of Words
	Intercept	-0.246459	-0.282242	-0.310795	-0.287677	-0.331222	-0.533699
	Governor Party	-0.158296	-0.346914	0.000305	-0.041719	-0.851445	-1.20088
	Governor Gender	-0.394482	-0.216144	-0.300582	-0.295821	-0.345952	-0.487811
	Governor Age	-0.01058	-0.239644	-0.386216	-0.399417	-0.525572	-0.740673
	Governor Start Date	-0.3071	-0.309029	-0.20762	-0.184887	-0.375731	-0.546657
	Governor Experience in Years	-0.315623	-0.370454	-0.417936	-0.545352	-0.337582	-0.680671
	State Population	-0.262187	-0.175518	-0.42291	-0.465014	-0.08859	-0.237777
	State Size	-0.247604	-0.3736	-0.168937	0.290023	-0.312558	-0.526817
	State Budget in 2019	-0.233312	-0.196517	-0.413559	-0.42716	-0.111846	-0.260527
	State Budget in 2020	-0.228023	-0.200501	-0.404252	-0.412102	-0.120504	-0.264609
	Duration	-0.307386	-0.394101	-0.386246	-0.39532	-0.242441	-0.390568
	25% - Confidence Interval
	index	Mean Positivity	Mean Negativity	Standard Error Positivity	Standard Error Negativity	Number of Press Releases	Number of Words
	Intercept	-0.133621	-0.158796	-0.197632	-0.156761	-0.202396	-0.310125
	Governor Party	-0.002205	-0.17437	0.153676	0.139605	-0.678322	-0.894237
	Governor Gender	-0.279017	-0.089521	-0.183135	-0.157994	-0.212659	-0.258404
	Governor Age	0.112989	-0.10004	-0.257072	-0.247488	-0.380234	-0.488242
	Governor Start Date	-0.176061	-0.166046	-0.075985	-0.031224	-0.225629	-0.288391
	Governor Experience in Years	-0.184584	-0.227471	-0.2863	-0.391688	-0.18748	-0.422405
	State Population	-0.158427	-0.062805	-0.320487	-0.344003	0.028047	-0.035309
	State Size	-0.169605	-0.290834	-0.089872	0.363498	-0.223635	-0.373566
	State Budget in 2019	-0.138352	-0.093038	-0.320648	-0.316464	-0.004471	-0.074582
	State Budget in 2020	-0.134607	-0.098658	-0.312768	-0.303024	-0.014684	-0.081577
	Duration	-0.206336	-0.285175	-0.283728	-0.278825	-0.124889	-0.18454
	75% - Confidence Interval
	index	Mean Positivity	Mean Negativity	Standard Error Positivity	Standard Error Negativity	Number of Press Releases	Number of Words
	Intercept	0.176933	0.180952	0.113815	0.203545	0.152159	0.305192
	Governor Party	0.427386	0.300506	0.57578	0.638641	-0.201855	-0.050296
	Governor Gender	0.038765	0.258969	0.140104	0.221332	0.154188	0.372967
	Governor Age	0.453073	0.284174	0.098358	0.170649	0.019763	0.206498
	Governor Start Date	0.184584	0.227471	0.2863	0.391688	0.18748	0.422405
	Governor Experience in Years	0.176061	0.166046	0.075985	0.031224	0.225629	0.288391
	State Population	0.127142	0.247402	-0.038599	-0.010959	0.349053	0.521922
	State Size	0.045063	-0.063047	0.127729	0.565716	0.0211	0.048211
	State Budget in 2019	0.122996	0.191758	-0.064939	-0.011808	0.291045	0.437173
	State Budget in 2020	0.122492	0.18163	-0.060985	-0.002821	0.276551	0.422164
	Duration	0.071771	0.01461	-0.001578	0.041792	0.198638	0.382489
	95% - Confidence Interval
	index	Mean Positivity	Mean Negativity	Standard Error Positivity	Standard Error Negativity	Number of Press Releases	Number of Words
	Intercept	0.289772	0.304398	0.226979	0.334461	0.280985	0.528766
	Governor Party	0.583477	0.47305	0.729151	0.819964	-0.028733	0.256347
	Governor Gender	0.15423	0.385592	0.257551	0.359159	0.28748	0.602373
	Governor Age	0.576642	0.423777	0.227502	0.322578	0.165101	0.458929
	Governor Start Date	0.315623	0.370454	0.417936	0.545352	0.337582	0.680671
	Governor Experience in Years	0.3071	0.309029	0.20762	0.184887	0.375731	0.546657
	State Population	0.230902	0.360115	0.063824	0.110052	0.46569	0.724391
	State Size	0.123062	0.019719	0.206794	0.639191	0.110023	0.201462
	State Budget in 2019	0.217956	0.295238	0.027973	0.098888	0.39842	0.623118
	State Budget in 2020	0.215908	0.283472	0.030499	0.106257	0.38237	0.605197
	Duration	0.172821	0.123536	0.10094	0.158287	0.316191	0.588517
